# Supplementary material for: Urinary Liver-Type Fatty Acid Binding Protein, a Biomarker for Disease Progression, Dialysis and Overall Mortality in Chronic Kidney Disease
Source: J Pers Med. 2023 Oct 11;13(10):1481. doi: 10.3390/jpm13101481 (PMC10608048; doi:10.3390/jpm13101481)
Supplement: Supplementary file 1 [file jpm-13-01481-s001.zip]

Archive with 1 entries (1 files):
- jpm-2641413-supplementary.pdf
